# Supplementary material for: One Year Assessment of the Hearing Preservation Potential of the EVO Electrode Array
Source: J Clin Med. 2021 Nov 29;10(23):5604. doi: 10.3390/jcm10235604 (PMC8658238; doi:10.3390/jcm10235604)
Supplement: Supplementary file 1 [file jcm-10-05604-s001.zip]

Archive with 1 entries (1 files):
- jcm-1438986-supplementary.pdf
